# Supplementary material for: Development and Validation of a Novel Tool for the Prediction of Clopidogrel Response in Chinese Acute Coronary Syndrome Patients: The GeneFA Score
Source: Front Pharmacol. 2022 Mar 21;13:854867. doi: 10.3389/fphar.2022.854867 (PMC8977638; doi:10.3389/fphar.2022.854867)
Supplement: Supplementary file 1 [file Table1.xlsx]

## Sheet: DEVELOPMENT
MACE	Gene	HRPR	SCORE	age60	GeneFA	FBG310	A	B	C	D	基因	ABCDGENE	ABCDGENE1
0	0	0	0	1	1	0	0	0	0	0	0	0	0
1	1	1	1	1	3	1	0	0	3	0	6	9	0
0	1	0	0	1	2	0	4	0	3	0	6	13	1
0	1	0	0	1	2	0	0	0	0	0	6	6	0
0	2	1	1	0	3	1	0	0	0	0	24	24	1
0	1	0	0	0	1	0	0	0	0	0	6	6	0
0	0	1	0	0	1	1	0	0	0	3	0	3	0
0	0	0	0	1	1	0	0	0	0	0	0	0	0
0	0	0	0	1	2	1	0	0	0	3	0	3	0
0	0	0	0	1	2	1	0	0	0	3	0	3	0
0	1	0	0	1	2	0	0	0	0	0	6	6	0
0	1	0	0	0	2	1	0	0	0	0	6	6	0
0	1	0	0	0	1	0	0	0	0	3	6	9	0
1	1	0	0	0	1	0	0	0	0	0	6	6	0
0	1	0	0	0	2	1	0	0	0	0	6	6	0
0	1	0	0	1	2	0	0	0	0	0	6	6	0
0	1	0	0	1	2	0	4	0	0	0	6	10	1
0	1	0	0	1	2	0	0	0	0	0	6	6	0
0	0	0	0	0	0	0	0	0	0	0	0	0	0
0	1	0	0	1	2	0	0	0	0	0	6	6	0
0	1	0	0	0	2	1	0	0	3	3	6	12	1
0	1	0	1	1	3	1	0	0	3	3	6	12	1
0	1	0	0	0	2	1	0	0	0	3	6	9	0
0	0	0	0	1	1	0	0	0	0	0	0	0	0
1	2	0	0	0	2	0	0	0	0	3	24	27	1
0	1	0	0	1	2	0	0	0	3	0	6	9	0
0	2	0	1	1	3	0	0	0	0	3	24	27	1
0	2	0	0	0	2	0	0	0	0	0	24	24	1
0	2	0	1	0	3	1	0	0	0	0	24	24	1
0	1	0	0	0	2	1	0	0	0	0	6	6	0
0	1	0	0	1	2	0	0	0	0	0	6	6	0
0	0	0	0	0	0	0	0	0	3	0	0	3	0
0	0	0	0	1	1	0	0	0	0	0	0	0	0
0	1	0	1	1	3	1	4	0	0	0	6	10	1
0	1	0	0	1	2	0	0	0	0	3	6	9	0
0	2	0	0	0	2	0	0	0	3	0	24	27	1
0	1	0	1	1	3	1	4	0	3	3	6	16	1
0	1	0	0	0	1	0	0	0	0	0	6	6	0
0	1	0	0	1	2	0	0	0	0	3	6	9	0
0	2	1	1	1	4	1	0	0	3	0	24	27	1
0	2	0	1	1	3	0	0	0	0	0	24	24	1
0	0	0	0	0	1	1	0	0	0	0	0	0	0
0	0	0	0	1	1	0	0	0	3	0	0	3	0
0	1	0	0	1	2	0	0	0	0	0	6	6	0
0	0	0	0	1	1	0	0	0	0	0	0	0	0
0	2	0	1	0	3	1	0	0	0	0	24	24	1
0	1	0	0	1	2	0	0	0	3	0	6	9	0
0	0	0	0	1	2	1	0	0	0	0	0	0	0
0	1	0	0	0	2	1	0	0	0	3	6	9	0
1	2	1	1	1	4	1	0	0	0	3	24	27	1
0	1	0	1	1	3	1	0	0	3	3	6	12	1
0	1	0	0	1	2	0	0	0	0	0	6	6	0
0	1	0	0	0	1	0	0	0	0	0	6	6	0
0	0	0	0	0	0	0	0	0	0	0	0	0	0
0	1	0	0	1	2	0	0	0	0	0	6	6	0
0	1	0	0	0	1	0	0	0	0	0	6	6	0
1	2	0	1	1	3	0	0	0	0	3	24	27	1
0	2	0	1	1	3	0	4	0	0	0	24	28	1
0	2	0	0	0	2	0	0	0	0	3	24	27	1
0	1	1	1	1	3	1	0	0	0	0	6	6	0
0	1	0	0	1	2	0	0	0	0	0	6	6	0
0	0	0	0	1	1	0	0	0	0	0	0	0	0
0	1	0	0	0	2	1	0	0	0	0	6	6	0
0	2	0	1	1	4	1	0	0	0	0	24	24	1
0	2	0	0	0	2	0	0	0	0	3	24	27	1
0	1	0	0	0	1	0	0	0	0	0	6	6	0
0	1	0	0	0	1	0	0	0	0	0	6	6	0
0	1	0	0	1	2	0	0	0	3	3	6	12	1
0	1	0	0	1	2	0	4	0	0	0	6	10	1
0	0	0	0	1	2	1	0	0	0	0	0	0	0
1	2	1	1	1	3	0	0	0	0	0	24	24	1
0	1	0	0	1	2	0	0	0	0	3	6	9	0
0	0	1	0	1	1	0	4	0	3	3	0	10	1
0	1	0	1	1	3	1	0	0	0	0	6	6	0
0	1	0	0	0	2	1	0	0	0	0	6	6	0
0	2	0	0	0	2	0	0	0	0	0	24	24	1
0	1	0	0	0	1	0	0	0	3	0	6	9	0
0	1	1	1	1	3	1	4	0	3	0	6	13	1
0	1	0	0	1	2	0	0	0	0	0	6	6	0
0	2	0	1	1	4	1	4	0	0	0	24	28	1
0	2	1	1	1	3	0	4	0	0	3	24	31	1
0	1	0	1	1	3	1	0	0	0	0	6	6	0
0	0	0	0	1	1	0	0	0	3	3	0	6	0
0	0	0	0	1	2	1	0	0	0	0	0	0	0
0	0	0	0	1	1	0	0	0	0	0	0	0	0
0	1	0	0	1	2	0	4	0	0	3	6	13	1
1	0	0	0	1	1	0	0	0	0	3	0	3	0
0	0	0	0	0	0	0	0	0	0	0	0	0	0
0	1	0	0	1	2	0	0	0	0	0	6	6	0
0	1	0	0	0	2	1	0	0	0	0	6	6	0
0	0	0	0	1	1	0	0	0	0	3	0	3	0
1	2	1	1	1	4	1	4	0	0	0	24	28	1
0	1	0	0	1	2	0	0	0	3	0	6	9	0
0	0	0	0	1	1	0	0	0	3	3	0	6	0
0	0	0	0	0	0	0	0	0	0	0	0	0	0
1	1	1	1	1	3	1	0	0	0	3	6	9	0
0	0	0	0	1	2	1	0	0	0	0	0	0	0
1	0	1	0	1	1	0	4	0	0	0	0	4	0
0	1	0	0	0	2	1	0	0	0	3	6	9	0
0	0	0	0	0	0	0	0	0	3	0	0	3	0
0	0	0	0	1	1	0	0	0	0	0	0	0	0
0	2	0	1	1	4	1	0	0	0	3	24	27	1
0	1	0	0	1	2	0	0	0	0	3	6	9	0
0	1	0	0	0	1	0	0	0	0	0	6	6	0
0	2	1	1	1	3	0	0	0	3	3	24	30	1
0	0	0	0	1	2	1	0	0	0	3	0	3	0
0	1	0	0	1	2	0	0	0	0	0	6	6	0
0	1	0	0	1	2	0	0	0	0	0	6	6	0
0	0	0	0	1	1	0	0	0	0	0	0	0	0
0	0	0	0	1	2	1	0	0	0	0	0	0	0
0	2	1	1	0	3	1	0	0	0	0	24	24	1
0	0	0	0	0	0	0	0	0	3	0	0	3	0
0	0	0	0	0	0	0	0	0	0	0	0	0	0
0	1	0	0	1	2	0	0	0	3	0	6	9	0
0	1	1	1	1	3	1	0	0	3	3	6	12	1
0	0	0	0	0	1	1	0	0	0	0	0	0	0
0	1	0	0	1	2	0	4	0	0	0	6	10	1
0	2	0	1	0	3	1	0	0	3	0	24	27	1
0	1	1	1	1	3	1	0	0	0	0	6	6	0
0	1	0	0	1	2	0	0	0	0	0	6	6	0
0	0	0	0	0	0	0	0	0	0	3	0	3	0
0	1	0	0	0	1	0	0	0	0	0	6	6	0
0	2	0	0	0	2	0	0	0	0	0	24	24	1
0	1	1	0	1	2	0	0	0	3	3	6	12	1
0	1	0	0	1	2	0	0	0	0	0	6	6	0
0	0	0	0	1	1	0	0	0	3	0	0	3	0
1	1	0	0	1	2	0	4	0	0	0	6	10	1
1	2	1	1	1	3	0	0	0	3	0	24	27	1
0	1	0	0	0	2	1	0	0	0	0	6	6	0
0	1	0	0	0	1	0	0	0	0	0	6	6	0
0	1	0	0	1	2	0	4	0	3	0	6	13	1
0	0	0	0	1	1	0	0	0	0	3	0	3	0
0	1	0	0	1	2	0	0	0	0	0	6	6	0
0	1	0	0	1	2	0	0	0	0	0	6	6	0
0	1	0	0	1	2	0	4	0	3	3	6	16	1
0	0	0	0	0	0	0	0	0	0	3	0	3	0
0	1	1	0	0	2	1	0	0	0	3	6	9	0
0	0	1	0	1	2	1	0	0	0	0	0	0	0
0	0	0	0	0	1	1	0	0	0	0	0	0	0
0	1	1	1	1	3	1	4	0	3	3	6	16	1
0	1	1	0	0	2	1	0	0	0	3	6	9	0
0	0	0	0	1	1	0	0	0	0	0	0	0	0
0	0	0	0	1	1	0	0	0	0	0	0	0	0
0	0	0	0	0	1	1	0	0	0	0	0	0	0
0	0	0	0	1	2	1	0	0	0	0	0	0	0
0	1	1	1	1	3	1	0	0	0	0	6	6	0
0	0	0	0	0	0	0	0	0	0	0	0	0	0
0	2	1	1	1	4	1	0	0	0	0	24	24	1
0	0	0	0	0	0	0	0	0	0	0	0	0	0
0	0	0	0	0	0	0	0	0	0	0	0	0	0
0	2	1	1	1	4	1	0	0	0	0	24	24	1
0	2	0	1	1	3	0	4	0	3	3	24	34	1
0	0	0	0	0	0	0	0	0	0	3	0	3	0
0	1	1	1	1	3	1	0	0	0	0	6	6	0
0	1	0	0	0	2	1	0	0	0	0	6	6	0
0	0	0	0	1	1	0	4	0	0	0	0	4	0
0	0	0	0	1	1	0	4	0	3	3	0	10	1
0	0	0	0	1	2	1	0	0	0	0	0	0	0
1	0	1	0	1	2	1	0	0	0	3	0	3	0
0	0	0	0	0	0	0	0	0	0	0	0	0	0
0	0	0	0	1	1	0	0	0	3	3	0	6	0
0	0	0	0	0	0	0	0	0	0	0	0	0	0
0	1	0	0	0	1	0	0	0	0	0	6	6	0
0	0	0	0	0	1	1	0	0	0	0	0	0	0
0	0	0	0	0	1	1	0	0	0	0	0	0	0
0	1	0	1	1	3	1	4	0	0	0	6	10	1
1	2	1	1	1	4	1	0	0	0	0	24	24	1
0	1	0	0	0	1	0	0	0	0	0	6	6	0
1	1	1	0	1	2	0	0	0	0	0	6	6	0
0	0	0	0	1	2	1	4	0	0	3	0	7	0
1	1	1	1	1	3	1	0	0	0	3	6	9	0
0	1	0	0	0	1	0	0	0	0	0	6	6	0
0	2	0	1	1	3	0	4	0	0	0	24	28	1
0	1	0	0	0	1	0	0	0	3	0	6	9	0
0	1	1	1	1	3	1	0	0	0	3	6	9	0
1	1	0	0	1	2	0	0	0	3	0	6	9	0
0	1	0	0	0	1	0	0	0	0	0	6	6	0
0	0	1	0	0	0	0	0	0	3	0	0	3	0
0	0	0	0	1	1	0	4	0	3	0	0	7	0
0	0	0	0	1	1	0	0	0	3	0	0	3	0
0	0	0	0	1	1	0	0	0	0	3	0	3	0
0	1	1	1	1	3	1	0	0	0	3	6	9	0
0	1	0	0	1	2	0	4	0	0	3	6	13	1
0	1	0	0	0	1	0	0	0	0	0	6	6	0
0	0	0	0	0	0	0	0	0	0	0	0	0	0
0	1	1	0	1	2	0	0	0	0	0	6	6	0
0	0	0	0	0	0	0	0	0	0	0	0	0	0
0	1	1	0	1	2	0	0	0	3	3	6	12	1
0	1	0	0	0	1	0	0	0	0	0	6	6	0
0	1	0	0	0	2	1	0	0	0	0	6	6	0
0	2	0	1	1	4	1	4	0	0	3	24	31	1
0	1	1	1	1	3	1	0	0	0	0	6	6	0
0	1	0	0	0	2	1	0	0	3	0	6	9	0
0	2	0	1	1	4	1	0	0	0	0	24	24	1
0	0	0	0	1	1	0	0	0	0	0	0	0	0
0	2	1	0	0	2	0	0	0	3	0	24	27	1
0	1	0	0	0	1	0	0	0	0	0	6	6	0
0	1	1	0	0	1	0	0	0	0	0	6	6	0
0	1	0	0	0	1	0	0	0	0	0	6	6	0
0	0	1	0	1	2	1	0	0	0	0	0	0	0
0	0	0	0	0	1	1	0	0	0	0	0	0	0
0	2	0	0	0	2	0	0	0	0	3	24	27	1
0	1	0	1	1	3	1	0	0	3	3	6	12	1
0	1	0	0	0	1	0	0	0	0	3	6	9	0
0	1	0	0	1	2	0	0	0	0	3	6	9	0
0	1	0	0	1	2	0	0	0	0	0	6	6	0
0	1	1	0	0	2	1	0	0	0	0	6	6	0
1	1	1	1	1	3	1	0	0	0	3	6	9	0
0	2	0	0	0	2	0	0	0	0	0	24	24	1
0	0	0	0	1	1	0	0	0	0	0	0	0	0
0	0	0	0	0	0	0	0	0	0	0	0	0	0
0	0	1	0	1	2	1	0	0	0	0	0	0	0
0	0	0	0	1	2	1	0	0	0	0	0	0	0
0	0	1	0	0	1	1	0	0	0	3	0	3	0
0	0	0	0	1	2	1	0	0	0	0	0	0	0
0	1	1	1	1	3	1	4	0	0	0	6	10	1
0	0	0	0	1	1	0	0	0	3	0	0	3	0
0	0	0	0	1	1	0	0	0	0	3	0	3	0
0	2	0	1	1	3	0	0	0	0	0	24	24	1
0	0	1	0	1	1	0	4	0	3	0	0	7	0
0	0	0	0	1	2	1	4	0	3	3	0	10	1
1	0	1	0	1	2	1	4	0	0	3	0	7	0
0	1	1	1	1	3	1	0	0	0	3	6	9	0
0	1	0	0	0	1	0	0	0	0	0	6	6	0
0	0	0	0	1	1	0	0	0	0	0	0	0	0
0	0	1	0	1	1	0	0	0	3	0	0	3	0
0	1	1	1	1	3	1	0	0	3	0	6	9	0
0	2	0	1	1	3	0	4	0	3	0	24	31	1
0	1	1	1	1	3	1	0	0	0	0	6	6	0
0	0	0	0	1	2	1	4	0	3	3	0	10	1
0	0	0	0	1	1	0	0	0	0	3	0	3	0
0	0	0	0	1	1	0	0	0	0	0	0	0	0
0	1	0	0	0	1	0	0	0	0	0	6	6	0
0	1	0	0	0	1	0	0	0	3	3	6	12	1
0	1	0	0	1	2	0	0	0	0	3	6	9	0
0	1	0	0	1	2	0	0	0	0	3	6	9	0
0	1	0	1	1	3	1	0	0	0	0	6	6	0
0	0	1	0	1	1	0	0	0	0	0	0	0	0
0	0	0	0	1	2	1	0	0	0	0	0	0	0
0	1	1	0	0	1	0	0	0	0	0	6	6	0
0	1	0	0	0	1	0	0	0	0	3	6	9	0
1	1	1	1	1	3	1	0	0	0	0	6	6	0
0	1	0	0	0	1	0	0	0	0	0	6	6	0
0	0	0	0	1	1	0	0	0	3	0	0	3	0
0	0	0	0	0	0	0	0	0	0	0	0	0	0
0	1	0	0	0	1	0	0	0	0	3	6	9	0
1	2	1	1	1	4	1	4	0	0	0	24	28	1
0	1	1	1	1	3	1	4	0	3	3	6	16	1
0	1	0	0	0	1	0	0	0	0	3	6	9	0
0	1	0	0	0	2	1	0	0	0	0	6	6	0
0	0	0	0	0	0	0	0	0	0	3	0	3	0
0	1	0	0	1	2	0	0	0	0	0	6	6	0
0	0	0	0	1	1	0	0	0	0	3	0	3	0
0	0	0	0	1	1	0	0	0	0	0	0	0	0
0	0	0	0	0	0	0	0	0	3	3	0	6	0
0	1	0	0	1	2	0	0	0	0	3	6	9	0
0	1	0	0	1	2	0	0	0	0	3	6	9	0
0	0	0	0	1	1	0	4	0	0	0	0	4	0
0	0	0	0	1	1	0	0	0	0	0	0	0	0
0	2	0	0	0	2	0	0	0	0	0	24	24	1
1	0	1	0	0	1	1	0	0	0	0	0	0	0
0	1	0	0	0	1	0	0	0	0	0	6	6	0
0	0	1	0	1	1	0	0	0	0	0	0	0	0
0	1	0	0	0	1	0	0	0	0	0	6	6	0
0	1	0	0	0	2	1	0	0	0	0	6	6	0
0	1	0	0	0	2	1	0	0	0	0	6	6	0
0	1	0	0	1	2	0	4	0	0	3	6	13	1
0	0	0	0	1	2	1	0	0	3	0	0	3	0
0	1	0	0	0	1	0	0	0	0	0	6	6	0
0	0	0	0	0	0	0	0	0	0	0	0	0	0
0	1	1	0	1	2	0	4	0	0	0	6	10	1
0	0	0	0	1	1	0	4	0	3	3	0	10	1
0	1	0	0	1	2	0	0	0	3	3	6	12	1
0	0	0	0	0	0	0	0	0	0	0	0	0	0
0	1	1	0	1	2	0	0	0	0	0	6	6	0
0	1	1	0	1	2	0	0	0	3	0	6	9	0
0	1	0	0	1	2	0	4	0	0	0	6	10	1
0	0	0	0	0	0	0	0	0	0	0	0	0	0
0	0	0	0	0	0	0	0	0	0	3	0	3	0
0	2	1	1	1	4	1	0	0	0	3	24	27	1
0	2	0	1	1	3	0	0	0	3	3	24	30	1
0	1	0	1	1	3	1	0	0	3	0	6	9	0
0	1	0	0	0	2	1	0	0	0	0	6	6	0
0	0	0	0	1	1	0	0	0	0	0	0	0	0
0	1	0	1	1	3	1	0	0	0	0	6	6	0
0	1	0	0	1	2	0	0	0	0	0	6	6	0
0	0	1	0	1	1	0	0	0	0	0	0	0	0
0	0	0	0	1	1	0	0	0	0	3	0	3	0
0	2	1	1	1	3	0	0	0	0	0	24	24	1
0	0	0	0	0	0	0	0	0	0	0	0	0	0
0	0	0	0	1	2	1	0	0	0	0	0	0	0
0	2	1	1	1	4	1	0	0	3	0	24	27	1
0	2	0	0	0	2	0	0	0	0	0	24	24	1
0	0	0	0	0	0	0	0	0	0	0	0	0	0
0	1	0	0	1	2	0	0	0	0	3	6	9	0
0	0	0	0	0	0	0	0	0	0	0	0	0	0
1	2	1	1	1	4	1	0	0	0	3	24	27	1
0	1	0	0	0	2	1	0	0	0	0	6	6	0
0	1	0	0	0	1	0	0	0	0	0	6	6	0
0	1	1	0	0	1	0	0	0	0	0	6	6	0
0	0	0	0	1	1	0	4	0	0	0	0	4	0
0	0	0	0	1	2	1	0	0	3	0	0	3	0
0	0	0	0	0	0	0	0	0	0	0	0	0	0
1	0	0	0	0	0	0	0	0	0	0	0	0	0
0	1	0	0	0	2	1	0	0	0	0	6	6	0
0	0	0	0	1	1	0	0	0	3	0	0	3	0
0	0	0	0	1	1	0	4	0	3	3	0	10	1
0	1	0	0	1	2	0	0	0	0	3	6	9	0
0	2	0	1	1	3	0	4	0	3	0	24	31	1
0	0	1	0	0	1	1	0	0	0	3	0	3	0
0	0	0	0	1	2	1	0	0	0	3	0	3	0
0	1	0	0	0	2	1	0	0	0	0	6	6	0
0	0	0	0	0	1	1	0	0	0	0	0	0	0
1	0	1	0	1	2	1	0	0	3	3	0	6	0
0	0	0	0	1	1	0	0	0	0	0	0	0	0
0	2	0	1	1	3	0	0	0	3	0	24	27	1
0	0	0	0	1	1	0	0	0	3	0	0	3	0
0	0	0	0	1	2	1	0	0	3	0	0	3	0
0	1	1	0	1	2	0	0	0	0	3	6	9	0
0	1	0	0	0	1	0	0	0	0	0	6	6	0
0	1	1	0	0	2	1	0	0	0	0	6	6	0
0	1	0	0	0	2	1	0	0	0	3	6	9	0
0	0	0	0	0	0	0	0	0	0	3	0	3	0
0	2	1	1	1	4	1	4	0	0	0	24	28	1
0	0	0	0	1	1	0	0	0	0	3	0	3	0
0	0	0	0	1	1	0	0	0	0	0	0	0	0
1	1	1	0	1	2	0	4	0	3	0	6	13	1
0	1	0	0	1	2	0	4	0	3	0	6	13	1
0	2	0	1	1	3	0	0	0	0	0	24	24	1
0	1	0	1	1	3	1	0	0	0	0	6	6	0
0	1	0	0	0	1	0	0	0	0	0	6	6	0
0	1	0	0	0	2	1	0	0	0	0	6	6	0
0	1	0	0	0	1	0	0	0	0	3	6	9	0
0	1	0	0	1	2	0	0	0	0	0	6	6	0
0	0	0	0	1	2	1	4	0	0	3	0	7	0
0	0	1	0	0	1	1	0	0	0	0	0	0	0
0	1	1	0	1	2	0	4	0	3	0	6	13	1
0	1	1	1	1	3	1	0	0	0	0	6	6	0
0	0	1	0	1	1	0	4	0	3	0	0	7	0
1	1	1	0	1	2	0	4	0	0	0	6	10	1
0	0	0	0	1	2	1	0	0	0	0	0	0	0
0	0	0	0	1	1	0	0	0	0	3	0	3	0
0	1	0	0	0	2	1	0	0	0	3	6	9	0
0	0	0	0	1	1	0	0	0	0	0	0	0	0
0	2	0	1	1	3	0	0	0	0	0	24	24	1
0	1	0	1	1	3	1	0	0	0	0	6	6	0
0	1	0	0	0	1	0	0	0	0	0	6	6	0
0	0	0	0	1	1	0	0	0	0	0	0	0	0
1	2	0	1	1	3	0	0	0	0	0	24	24	1
0	1	0	0	1	2	0	0	0	0	0	6	6	0
0	1	1	0	0	1	0	0	0	0	0	6	6	0
1	1	0	1	1	3	1	0	0	3	0	6	9	0
0	2	1	1	1	4	1	0	0	3	3	24	30	1
0	1	0	0	1	2	0	0	0	0	3	6	9	0
0	0	0	0	0	0	0	0	0	0	0	0	0	0
0	0	0	0	1	1	0	0	0	0	3	0	3	0
0	1	0	0	0	1	0	0	0	0	0	6	6	0
0	1	0	0	0	1	0	0	0	0	0	6	6	0
0	2	0	0	0	2	0	0	0	0	0	24	24	1
0	0	1	0	1	2	1	0	0	0	0	0	0	0
0	0	0	0	0	0	0	0	0	0	0	0	0	0
0	0	0	0	1	1	0	0	0	0	0	0	0	0
0	0	1	0	1	2	1	4	0	3	0	0	7	0
0	0	0	0	1	1	0	0	0	0	3	0	3	0
0	0	0	0	1	1	0	0	0	0	0	0	0	0
1	1	1	1	1	3	1	0	0	3	3	6	12	1
0	0	0	0	0	1	1	0	0	0	0	0	0	0
0	2	1	1	1	3	0	0	0	3	0	24	27	1
0	1	0	0	0	1	0	0	0	0	0	6	6	0
0	0	0	0	0	0	0	0	0	0	0	0	0	0
0	2	1	1	1	4	1	0	0	3	0	24	27	1
0	1	1	0	0	1	0	0	0	3	3	6	12	1
1	1	1	1	1	3	1	0	0	0	0	6	6	0
0	0	0	0	1	2	1	4	0	0	0	0	4	0
0	1	0	0	1	2	0	0	0	0	3	6	9	0
0	0	0	0	1	1	0	0	0	3	3	0	6	0
0	1	0	0	1	2	0	0	0	0	0	6	6	0
0	1	0	0	0	2	1	0	0	0	0	6	6	0
0	2	0	1	0	3	1	0	0	0	3	24	27	1
0	1	0	0	1	2	0	0	0	0	0	6	6	0
1	2	0	1	1	4	1	4	0	0	3	24	31	1
1	0	1	0	1	1	0	0	0	3	3	0	6	0
0	0	0	0	0	0	0	0	0	0	0	0	0	0
0	1	0	0	0	1	0	0	0	0	3	6	9	0
0	1	0	0	0	1	0	0	0	0	0	6	6	0
0	1	0	1	1	3	1	0	0	0	0	6	6	0
0	0	0	0	1	1	0	0	0	3	3	0	6	0
1	0	1	0	1	2	1	0	0	0	0	0	0	0
0	0	0	0	0	0	0	0	0	0	3	0	3	0
0	1	0	0	0	1	0	0	0	0	0	6	6	0
0	1	1	0	0	1	0	0	0	0	0	6	6	0
0	0	0	0	0	0	0	0	0	0	0	0	0	0
0	0	1	0	0	0	0	0	0	0	3	0	3	0
0	1	1	0	0	1	0	0	0	0	0	6	6	0
0	0	1	0	1	2	1	0	0	0	3	0	3	0
0	1	0	0	0	1	0	0	0	0	0	6	6	0
0	0	1	0	0	0	0	0	0	0	0	0	0	0
0	0	0	0	1	1	0	0	0	3	0	0	3	0
0	0	0	0	1	1	0	0	0	0	3	0	3	0
0	1	0	0	1	2	0	0	0	0	0	6	6	0
0	0	0	0	1	2	1	0	0	0	0	0	0	0
0	0	0	0	1	1	0	0	0	3	0	0	3	0
0	1	1	1	1	3	1	4	0	0	3	6	13	1
1	2	1	1	0	3	1	0	0	0	3	24	27	1
0	1	1	1	1	3	1	4	0	0	0	6	10	1
0	1	0	0	1	2	0	0	0	0	3	6	9	0
0	2	0	0	0	2	0	0	0	3	3	24	30	1
0	0	1	0	1	1	0	0	0	0	0	0	0	0
0	2	0	1	1	4	1	4	0	0	0	24	28	1
0	2	0	1	1	4	1	0	0	0	0	24	24	1
0	0	0	0	0	0	0	0	0	0	0	0	0	0
0	2	0	0	0	2	0	0	0	0	0	24	24	1
0	0	0	0	1	2	1	0	0	3	3	0	6	0
0	0	0	0	1	1	0	0	0	0	0	0	0	0
0	1	0	0	1	2	0	0	0	0	0	6	6	0
1	0	0	0	0	1	1	0	0	3	3	0	6	0
0	2	0	0	0	2	0	0	0	0	0	24	24	1
0	1	1	1	1	3	1	0	0	0	3	6	9	0
0	0	0	0	0	0	0	0	0	0	0	0	0	0
0	0	0	0	1	1	0	4	0	0	3	0	7	0
1	1	0	0	1	2	0	4	0	0	0	6	10	1
0	0	0	0	0	0	0	0	0	0	3	0	3	0
0	0	0	0	1	1	0	4	0	3	0	0	7	0
0	1	0	0	1	2	0	0	0	0	0	6	6	0
0	0	0	0	1	1	0	0	0	3	0	0	3	0
1	0	0	0	1	1	0	0	0	0	0	0	0	0
0	2	0	0	0	2	0	0	0	0	0	24	24	1
0	0	0	0	1	2	1	0	0	0	0	0	0	0
0	0	0	0	1	1	0	0	0	3	0	0	3	0
0	0	0	0	1	1	0	0	0	0	0	0	0	0
0	0	0	0	0	0	0	0	0	0	3	0	3	0
0	1	1	1	1	3	1	4	0	0	0	6	10	1
0	0	0	0	1	1	0	0	0	0	0	0	0	0
0	0	0	0	0	1	1	0	0	0	0	0	0	0
0	1	0	0	0	1	0	0	0	0	0	6	6	0
0	1	0	0	1	2	0	0	0	0	0	6	6	0
0	1	1	0	1	2	0	0	0	3	3	6	12	1
0	1	1	1	1	3	1	0	0	0	0	6	6	0
0	0	0	0	1	1	0	0	0	0	0	0	0	0
0	1	0	0	1	2	0	0	0	0	3	6	9	0
0	1	0	0	0	1	0	0	0	0	3	6	9	0
0	1	0	0	1	2	0	0	0	3	3	6	12	1
0	1	0	0	0	2	1	0	0	0	0	6	6	0
0	1	0	0	1	2	0	0	0	3	3	6	12	1
0	2	0	1	1	4	1	4	0	0	0	24	28	1

## Sheet: VALIDATION
年龄	年龄GeneFA	年龄ABCD-GENE	BMI	糖尿病	血浆纤维素	血浆纤维素GeneFA	eGFR	再住院	正常序列	实际测序	GeneFA(*2)	正常序列	实际测序	GeneFA(*3)	GeneFA	ABCD-Gene	MAadp	再住院
61	1	0	0	1	683	1	0	N		A	1		G	0	3	9	100	0
66	1	0	0	0	409	1	0	R		G	0		G	0	2	0	99.911	0
72	1	0	0	0	230	0	0	N		G/A	1		G/A	1	3	12	99.7464	1
80	1	4	0	0	360	1	0	N		G/A	1		G	0	3	10	90.8	0
60	1	0	0	0	254	0	0	N		G/A	1		G/A	1	3	12	87.6494	1
61	1	0	0	1	522	1	0	R		G	0		G/A	1	3	9	86.3166	1
60	1	0	4	0	230	0	0	N		G/A	1		G	0	2	10	84.5376	0
78	1	4	0	0	214	0	0	N		G/A	1		G	0	2	10	83.704	0
69	1	0	4	1	307	0	0	N		G/A	1		G	0	2	13	83.3	1
64	1	0	4	0	233	0	0	N		G/A	1		G	0	2	10	82.7736	0
71	1	0	0	0	329	1	0	N		A	1		G/A	1	4	12	81.4	1
84	1	4	0	0	178	0	0	N		G	0		G/A	1	2	10	80.0176	0
76	1	4	0	1	265	0	1	R		G/A	1		G	0	2	16	78.9594	1
57	0	0	0	1	405	1	0	N		A	1		G	0	2	9	78.738	0
65	1	0	0	1	272	0	1	N		A	1		G	0	2	12	76.5	0
60	1	0	0	1	387	1	0	N		G/A	1		G/A	1	4	15	75.8102	1
61	1	0	4	0	333	1	0	N		G	0		G	0	2	4	75.1389	0
76	1	4	0	1	528	1	1	N		G/A	1		G	0	3	16	74.5774	1
76	1	4	0	0	407	1	0	N		A	1		A	1	4	16	74.1	1
28	0	0	0	0	467	1	0	N		G/A	1		G	0	2	6	73.2277	0
55	0	0	0	1	441	1	0	R		G/A	1		G	0	2	9	72.6151	1
60	1	0	0	0	467	1	0	R		G/A	1		G	0	3	6	72.2299	1
78	1	4	0	0	336	1	0	N		A	1		G	0	3	10	70.3153	0
68	1	0	0	0	441	1	0	R		G/A	1		G/A	1	4	12	70.2	1
78	1	4	0	1	602	1	0	N		G/A	1		G	0	3	13	69.8625	1
73	1	0	0	0	256	0	0	N		G/A	1		G	0	2	6	69.5	0
62	1	0	0	0	602	1	0	N		G/A	1		G	0	3	6	69.3269	0
62	1	0	0	1	429	1	0	R		G	0		G	0	2	3	66.1	1
87	1	4	0	0	381	1	0	N		A	1		G	0	3	10	66.0419	1
72	1	0	0	1	336	1	0	N		A	1		G	0	3	9	65.8	0
59	0	0	4	0	401	1	0	N		G	0		G/A	1	2	10	63.9	0
61	1	0	0	0	692	1	0	N		G	0		G	0	2	0	63.0128	0
74	1	0	0	0	223	0	0	N		A	1		G	0	2	6	57.7649	0
65	1	0	0	1	312	1	0	N		G/A	1		G	0	3	9	57.4	0
77	1	4	0	1	407	1	0	N		G/A	1		G	0	3	13	56.2199	0
51	0	0	0	0	477	1	0	R		A	1		G/A	1	3	12	54.1	1
77	1	4	0	1	241	0	0	R		G/A	1		G	0	2	13	53.1104	1
78	1	4	0	0	275	0	0	N		G/A	1		G	0	2	10	53.1	0
63	1	0	0	1	301	0	0	N		G/A	1		G/A	1	3	15	49.5	0
69	1	0	0	0	382	1	1	N		A	1		G	0	3	9	48.7	0
69	1	0	0	0	236	0	0	N		G/A	1		G	0	2	6	47.6	0
58	0	0	0	0	329	1	0	N		G/A	1		G	0	2	6	47.6	0
54	0	0	0	0	248	0	0	N		G	0		G	0	0	0	46.2239	0
73	1	0	0	0	121	0	0	N		G/A	1		G	0	2	6	46.1	0
49	0	0	0	1	374	1	0	N		G	0		G	0	1	3	45.4	0
67	1	0	0	0	368	1	0	N		G/A	1		G	0	3	6	45.2	0
69	1	0	0	1	244	0	0	R		G	0		G/A	1	2	9	44.5	1
81	1	4	0	0	420	1	0	N		G/A	1		G/A	1	4	16	42.9	0
63	1	0	0	0	348	1	0	N		G/A	1		G	0	3	6	41.9	0
73	1	0	0	0	252	0	1	N		G/A	1		G/A	1	3	15	41.1	0
63	1	0	0	1	602	1	0	N		G	0		G	0	2	3	39.744	0
52	0	0	0	0	496	1	0	N		G/A	1		G	0	2	6	39	0
68	1	0	0	0	344	1	0	N		G	0		G	0	2	0	39	0
43	0	0	0	0	237	0	0	N		G/A	1		G	0	1	6	39	0
68	1	0	0	0	240	0	0	N		G/A	1		G	0	2	6	38.9769	0
42	0	0	0	1	372	1	0	N		G/A	1		G	0	2	9	38.4649	0
54	0	0	0	0	409	1	0	N		G	0		G	0	1	0	38.2	0
65	1	0	0	0	363	1	0	R		G/A	1		G	0	3	6	37.4	1
72	1	0	0	1	397	1	0	N		G	0		G	0	2	3	37.1657	0
72	1	0	0	1	480	1	0	N		G/A	1		G/A	1	4	15	37.0023	0
70	1	0	0	0	275	0	0	R		G	0		G	0	1	0	37	1
64	1	0	0	0	418	1	0	N		A	1		G	0	3	6	36.6	0
58	0	0	0	0	481	1	0	R		G	0		G	0	1	0	36	1
59	0	0	0	1	236	0	0	R		G	0		G	0	0	3	36	0
70	1	0	0	1	454	1	0	N		G	0		G	0	2	3	35.9	0
70	1	0	0	0	692	1	0	N		G	0		G	0	2	0	35.9	0
51	0	0	0	1	295	0	0	N		G/A	0		G	0	0	3	35.7413	0
79	1	4	0	1	482	1	0	N		G	0		G	0	2	7	35.2062	0
67	1	0	0	1	291	0	0	N		G/A	1		G	0	2	9	35.2	0
73	1	0	0	0	376	1	0	N		G	0		G	0	2	0	34.5586	0
51	0	0	0	0	234	0	1	N		G	0		G/A	1	1	9	34.3493	0
55	0	0	0	0	270	0	0	N		G	0		G	0	0	0	33.9697	0
58	0	0	0	1	291	0	0	N		G	0		G	0	0	3	33.9	0
73	1	0	0	0	291	0	0	N		G	0		G	0	1	0	33.6	0
61	1	0	0	0	481	1	0	N		A	1		G	0	3	6	32	0
58	0	0	0	0	468	1	0	N		G/A	1		G	0	2	6	32	0
56	0	0	0	1	297	0	0	R		G/A	1		G	0	1	9	32	1
44	0	0	4	1	159	0	0	R		G/A	1		G	0	1	13	32	1
59	0	0	0	0	265	0	0	N		G/A	1		G	0	1	6	32	0
67	1	0	0	0	275	0	0	R		G	0		G	0	1	0	32	1
53	0	0	0	1	125	0	0	N		G	0		G	0	0	3	31.8286	0
53	0	0	0	0	291	0	0	N		G/A	1		G/A	1	2	12	31.6083	0
82	1	4	4	1	411	1	1	N		G	0		G	0	2	14	31.5	0
79	1	4	0	0	209	0	0	N		G	0		G	0	1	4	31.1905	0
64	1	0	0	1	602	1	0	N		G	0		G	0	2	3	30.9192	0
67	1	0	0	1	320	1	0	N		G	0		G	0	2	3	30.9	0
94	1	4	0	0	229	0	0	N		G	0		G	0	1	4	30.5	0
49	0	0	0	1	381	1	0	N		G	0		G	0	1	3	30.4506	0
40	0	0	4	0	320	1	0	N		G	0		G	0	1	4	29.9449	0
71	1	0	0	0	233	0	0	N		G	0		G	0	1	0	29.8	0
50	0	0	4	1	645	1	0	N		G	0		G	0	1	7	29.2175	0
60	1	0	0	0	221	0	1	R		G/A	1		G	0	2	9	29	1
52	0	0	0	0	208	0	0	N		G/A	1		G	0	1	6	29	0
44	0	0	4	0	281	0	0	N		G/A	1		G	0	1	10	29	0
64	1	0	0	0	443	1	0	N		G	0		G	0	2	0	28	0
45	0	0	4	0	248	0	0	N		G	0		G/A	1	1	10	28	0
77	1	4	0	1	286	0	0	N		G/A	1		G	0	2	13	28	0
69	1	0	0	0	233	0	0	N		G	0		G	0	1	0	28	0
66	1	0	0	0	336	1	0	S		G	0		G	0	2	0	27.5	0
58	0	0	0	0	276	0	0	N		A	1		G	0	1	6	27	0
72	1	0	0	0	429	1	0	R		G	0		G	0	2	0	26.7	0
55	0	0	0	0	310	1	0	N		G	0		G	0	1	0	26.4512	0
71	1	0	0	1	261	0	0	N		G	0		G	0	1	3	26.3586	0
56	0	0	0	0	420	1	0	N		G	0		G	0	1	0	26	0
56	0	0	0	0	303	0	0	N		G/A	1		G	0	1	6	25.9969	0
57	0	0	0	0	280	0	0	N		G	0		G	0	0	0	25.8	0
71	1	0	0	0	313	1	0	R		G	0		G	0	2	0	25.4788	1
72	1	0	0	1	387	1	1	N		G	0		G	0	2	6	25	0
73	1	0	0	0	381	1	0	S		G	0		G	0	2	0	24.3849	1
66	1	0	0	0	269	0	0	N		A	1		G	0	2	6	24	0
81	1	4	0	0	226	0	0	N		G	0		G	0	1	4	23.4	0
67	1	0	0	0	201	0	0	N		G	0		G	0	1	0	23.3395	0
75	1	4	0	1	744	1	1	N		G	0		G	0	2	10	23.3	0
61	1	0	0	0	443	1	0	N		G	0		G	0	2	0	23.2	0
55	0	0	4	0	735	1	0	N		G	0		G	0	1	4	22.6364	0
79	1	4	0	1	309	0	0	N		G	0		G	0	1	7	22.1947	0
78	1	4	0	0	441	1	0	N	CYP2C19*2	G	0	CYP2C19*3	G	0	2	4	21.8	0
58	0	0	0	0	635	1	0	N		G	0		G	0	1	0	21.4588	0
39	0	0	0	0	104	0	0	R		G	0		G	0	0	0	21.2487	0
56	0	0	0	1	275	0	0	N		G/A	1		G	0	1	9	21.1075	0
48	0	0	0	0	744	1	0	N		G	0		G	0	1	0	21	0
41	0	0	0	0	210	0	0	N		G	0		G	0	0	0	20.7	0
52	0	0	0	0	329	1	1	N		G	0		G	0	1	3	20.6043	0
62	1	0	0	0	315	1	0	N		G	0		G	0	2	0	20.2	0
75	1	4	0	1	256	0	0	N		G	0		G	0	1	7	19.6	0
66	1	0	0	0	303	0	0	N		G	0		G	0	1	0	19.4	0
58	0	0	0	1	310	1	0	N		G	0		G	0	1	3	18.8	0
73	1	0	0	1	374	1	0	N		G	0		G	0	2	3	18.7	0
54	0	0	0	0	387	1	0	N		G	0		G	0	1	0	18.5	0
67	1	0	0	0	276	0	0	N		G	0		G	0	1	0	17.9	0
70	1	0	0	1	350	1	0	N	G	G	0	G	G	0	2	3	17.7	0
61	1	0	0	0	275	0	0	N		G	0		G	0	1	0	17.1	0
62	1	0	0	0	172	0	0	N		G	0		G	0	1	0	16.8	0
46	0	0	0	0	240	0	0	N		G	0		G	0	0	0	16.5609	0
84	1	4	0	0	233	0	0	N		G	0		G	0	1	4	16.3	0
60	1	0	0	0	286	0	0	R		G	0		G	0	1	0	16.1	0
82	1	4	0	1	443	1	0	N		G	0		G	0	2	7	15.7	0
85	1	4	0	1	240	0	1	N		G	0		G	0	1	10	15.6	0
52	0	0	4	1	286	0	0	N		G	0		G	0	0	7	13.7606	0
71	1	0	4	0	352	1	0	N		G	0		G	0	2	4	13.7532	0
85	1	4	0	0	240	0	0	N		G	0		G	0	1	4	13.6	0
54	0	0	0	0	309	0	0	N		G	0		G	0	0	0	13.2852	0
61	1	0	0	1	489	1	0	N		G	0		G	0	2	3	12.8	0
54	0	0	0	1	368	1	0	N		G	0		G	0	1	3	12.6	0
65	1	0	0	0	261	0	0	R		G	0		G	0	1	0	12.2873	0
68	1	0	0	0	219	0	0	N		G	0		G	0	1	0	11.8	0
38	0	0	0	0	427	1	0	R		G	0		G	0	1	0	11.7	0
79	1	4	0	0	216	0	0	N		G/A	1		G	0	2	10	11.3	0
46	0	0	0	0	310	1	0	N		G	0		G	0	1	0	11.2	0
62	1	0	0	0	405	1	0	N		G	0		G	0	2	0	11.0153	0
53	0	0	0	0	472	1	1	N		G	0		G	0	1	3	10.8877	0
67	1	0	0	0	344	1	0	N		G	0		G	0	2	0	10.4	0
68	1	0	0	0	355	1	0	N		G	0		G	0	2	0	10.1	0
73	1	0	0	0	290	0	0	N		G	0		G	0	1	0	9.85226	0
68	1	0	0	1	329	1	0	N		G	0		G	0	2	3	9	0
80	1	4	0	1	324	1	1	N		G	0		G	0	2	10	9	0
51	0	0	0	0	216	0	0	N		G	0		G	0	0	0	8.5	0
81	1	4	0	1	381	1	0	N		G	0		G	0	2	7	8.4	0
68	1	0	0	1	355	1	0	N		G	0		G	0	2	3	7.8	0
63	1	0	0	0	236	0	0	R		G	0		G	0	1	0	7.4	1
65	1	0	0	0	329	1	0	S		G	0		G	0	2	0	7	0
61	1	0	0	1	602	1	1	N		G	0		G	0	2	6	6.31061	0
68	1	0	0	1	226	0	0	N		G	0		G	0	1	3	6.2	0
71	1	0	0	0	290	0	1	N		G	0		G	0	1	3	6.1	0
63	1	0	0	1	360	1	0	N		G	0		G	0	2	3	5.7	0
48	0	0	0	0	528	1	0	N		G	0		G	0	1	0	5.1	0
81	1	4	0	0	216	0	1	N		G	0		G	0	1	7	5.1	0
67	1	0	0	0	361	1	1	N		G/A	1		G	0	3	9	5.02928	0
72	1	0	0	1	241	0	0	N		G/A	1		G	0	2	9	4.5	0
56	0	0	0	1	290	0	0	N		G	0		G	0	0	3	4.4	0
55	0	0	0	0	281	0	0	N		G	0		G	0	0	0	4.2	0
75	1	4	0	0	252	0	0	N		G	0		G	0	1	4	3.8	0
50	0	0	0	0	333	1	0	N		G	0		G	0	1	0	3.1	0
80	1	4	0	1	551	1	1	N		G	0		G	0	2	10	3.04471	0
79	1	4	0	0	230	0	0	N		G	0		G	0	1	4	2.7	0
71	1	0	0	0	252	0	0	N		G	0		G	0	1	0	2.6	0
52	0	0	0	0	196	0	0	N		G	0		G	0	0	0	2.4	0
57	0	0	0	0	336	1	0	N		G	0		G	0	1	0	2	0
66	1	0	0	0	336	1	0	N		G	0		G	0	2	0	1.76348	0
54	0	0	0	0	208	0	0	N		G	0		G	0	0	0	1.6	0
63	1	0	0	1	645	1	0	N		G/A	1		G	0	3	9	1.52969	0
51	0	0	0	0	286	0	0	N		G	0		G	0	0	0	0.9	0
51	0	0	0	0	286	0	0	N		G	0		G	0	0	0	0.9	0
50	0	0	0	0	692	1	0	N		G	0		G	0	1	0	0.4	0
61	1	0	0	0	443	1	0	N		G	0		G	0	2	0	0.4	0
60	1	0	0	1	266	0	0	N		G	0		G	0	1	3	0.2	0
76	1	4	0	1	528	1	0	N		G	0		G	0	2	7	0.2	0
65	1	0	0	0	336	1	0	N		G	0		G	0	2	0	0.0233453	0
69	1	0	0	1	248	0	0	N		G	0		G	0	1	3	0	0
62	1	0	0	0	271	0	0	N		G	0		G	0	1	0	0	0
60	1	0	0	0	496	1	0	N		G	0		G	0	2	0	0	0
74	1	0	0	0	329	1	1	N		G	0		G	0	2	3	0	0
75	1	4	0	0	392	1	1	N		G	0		G	0	2	7	0	0
83	1	4	0	1	399	1	1	N		G	0		G	0	2	10	0	0
81	1	4	0	1	744	1	1	N		G	0		G	0	2	10	0	0
79	1	4	0	0	602	1	1	N		G	0		G	0	2	7	0	0
